# Supplementary material for: A New Pose Estimation Algorithm Using a Perspective-Ray-Based Scaled Orthographic Projection with Iteration
Source: PLoS One. 2015 Jul 21;10(7):e0134029. doi: 10.1371/journal.pone.0134029 (PMC4509906; doi:10.1371/journal.pone.0134029)
Supplement: S1 Dataset — This archive contains the captured data files used as the basis for the P4P solutions described in the manuscript. The data are provided in a directory hierarchy where each degree of freedom has a separate directory. And the calibration data is the captured data used in the camera calibration. (ZIP) [file pone.0134029.s001.zip]

Archive with 1,958 entries (1,950 files):
- S1_Dataset/
- S1_Dataset/Calibration Data/
- S1_Dataset/Calibration Data/0.tif
- S1_Dataset/Calibration Data/120.tif
- S1_Dataset/Calibration Data/150.tif
- S1_Dataset/Calibration Data/30.tif
- S1_Dataset/Calibration Data/60.tif
- S1_Dataset/Calibration Data/90.tif
- S1_Dataset/Pitch Angle/
- S1_Dataset/Pitch Angle/(0,0,0,0).tif
- S1_Dataset/Pitch Angle/(0,0,0,1).tif
- S1_Dataset/Pitch Angle/(0,0,0,2).tif
- S1_Dataset/Pitch Angle/(0,0,0,3).tif
- S1_Dataset/Pitch Angle/(1,0,0,0).tif
- S1_Dataset/Pitch Angle/(1,0,0,1).tif
- S1_Dataset/Pitch Angle/(1,0,0,2).tif
- S1_Dataset/Pitch Angle/(1,0,0,3).tif
- S1_Dataset/Pitch Angle/(10,0,0,0).tif
- S1_Dataset/Pitch Angle/(10,0,0,1).tif
- S1_Dataset/Pitch Angle/(10,0,0,2).tif
- S1_Dataset/Pitch Angle/(10,0,0,3).tif
- S1_Dataset/Pitch Angle/(11,0,0,0).tif
- S1_Dataset/Pitch Angle/(11,0,0,1).tif
- S1_Dataset/Pitch Angle/(11,0,0,2).tif
- S1_Dataset/Pitch Angle/(11,0,0,3).tif
- S1_Dataset/Pitch Angle/(12,0,0,0).tif
- S1_Dataset/Pitch Angle/(12,0,0,1).tif
- S1_Dataset/Pitch Angle/(12,0,0,2).tif
- S1_Dataset/Pitch Angle/(12,0,0,3).tif
- S1_Dataset/Pitch Angle/(13,0,0,0).tif
- S1_Dataset/Pitch Angle/(13,0,0,1).tif
- S1_Dataset/Pitch Angle/(13,0,0,2).tif
- S1_Dataset/Pitch Angle/(13,0,0,3).tif
- S1_Dataset/Pitch Angle/(14,0,0,0).tif
- S1_Dataset/Pitch Angle/(14,0,0,1).tif
- S1_Dataset/Pitch Angle/(14,0,0,2).tif
- S1_Dataset/Pitch Angle/(14,0,0,3).tif
- S1_Dataset/Pitch Angle/(15,0,0,0).tif
- S1_Dataset/Pitch Angle/(15,0,0,1).tif
- S1_Dataset/Pitch Angle/(15,0,0,2).tif
- S1_Dataset/Pitch Angle/(15,0,0,3).tif
- S1_Dataset/Pitch Angle/(16,0,0,0).tif
- S1_Dataset/Pitch Angle/(16,0,0,1).tif
- S1_Dataset/Pitch Angle/(16,0,0,2).tif
- S1_Dataset/Pitch Angle/(16,0,0,3).tif
- S1_Dataset/Pitch Angle/(17,0,0,0).tif
- S1_Dataset/Pitch Angle/(17,0,0,1).tif
- S1_Dataset/Pitch Angle/(17,0,0,2).tif
- S1_Dataset/Pitch Angle/(17,0,0,3).tif
- S1_Dataset/Pitch Angle/(18,0,0,0).tif
- S1_Dataset/Pitch Angle/(18,0,0,1).tif
- S1_Dataset/Pitch Angle/(18,0,0,2).tif
- S1_Dataset/Pitch Angle/(18,0,0,3).tif
- S1_Dataset/Pitch Angle/(19,0,0,0).tif
- S1_Dataset/Pitch Angle/(19,0,0,1).tif
- S1_Dataset/Pitch Angle/(19,0,0,2).tif
- S1_Dataset/Pitch Angle/(19,0,0,3).tif
- S1_Dataset/Pitch Angle/(2,0,0,0).tif
- S1_Dataset/Pitch Angle/(2,0,0,1).tif
- S1_Dataset/Pitch Angle/(2,0,0,2).tif
- S1_Dataset/Pitch Angle/(2,0,0,3).tif
- S1_Dataset/Pitch Angle/(20,0,0,0).tif
- S1_Dataset/Pitch Angle/(20,0,0,1).tif
- S1_Dataset/Pitch Angle/(20,0,0,2).tif
- S1_Dataset/Pitch Angle/(20,0,0,3).tif
- S1_Dataset/Pitch Angle/(21,0,0,0).tif
- S1_Dataset/Pitch Angle/(21,0,0,1).tif
- S1_Dataset/Pitch Angle/(21,0,0,2).tif
- S1_Dataset/Pitch Angle/(21,0,0,3).tif
- S1_Dataset/Pitch Angle/(22,0,0,0).tif
- S1_Dataset/Pitch Angle/(22,0,0,1).tif
- S1_Dataset/Pitch Angle/(22,0,0,2).tif
- S1_Dataset/Pitch Angle/(22,0,0,3).tif
- S1_Dataset/Pitch Angle/(23,0,0,0).tif
- S1_Dataset/Pitch Angle/(23,0,0,1).tif
- S1_Dataset/Pitch Angle/(23,0,0,2).tif
- S1_Dataset/Pitch Angle/(23,0,0,3).tif
- S1_Dataset/Pitch Angle/(24,0,0,0).tif
- S1_Dataset/Pitch Angle/(24,0,0,1).tif
- S1_Dataset/Pitch Angle/(24,0,0,2).tif
- S1_Dataset/Pitch Angle/(24,0,0,3).tif
- S1_Dataset/Pitch Angle/(25,0,0,0).tif
- S1_Dataset/Pitch Angle/(25,0,0,1).tif
- S1_Dataset/Pitch Angle/(25,0,0,2).tif
- S1_Dataset/Pitch Angle/(25,0,0,3).tif
- S1_Dataset/Pitch Angle/(26,0,0,0).tif
- S1_Dataset/Pitch Angle/(26,0,0,1).tif
- S1_Dataset/Pitch Angle/(26,0,0,2).tif
- S1_Dataset/Pitch Angle/(26,0,0,3).tif
- S1_Dataset/Pitch Angle/(27,0,0,0).tif
- S1_Dataset/Pitch Angle/(27,0,0,1).tif
- S1_Dataset/Pitch Angle/(27,0,0,2).tif
- S1_Dataset/Pitch Angle/(27,0,0,3).tif
- S1_Dataset/Pitch Angle/(28,0,0,0).tif
- S1_Dataset/Pitch Angle/(28,0,0,1).tif
- S1_Dataset/Pitch Angle/(28,0,0,2).tif
- S1_Dataset/Pitch Angle/(28,0,0,3).tif
- S1_Dataset/Pitch Angle/(29,0,0,0).tif
- S1_Dataset/Pitch Angle/(29,0,0,1).tif
- S1_Dataset/Pitch Angle/(29,0,0,2).tif
- S1_Dataset/Pitch Angle/(29,0,0,3).tif
- S1_Dataset/Pitch Angle/(3,0,0,0).tif
- S1_Dataset/Pitch Angle/(3,0,0,1).tif
- S1_Dataset/Pitch Angle/(3,0,0,2).tif
- S1_Dataset/Pitch Angle/(3,0,0,3).tif
- S1_Dataset/Pitch Angle/(30,0,0,0).tif
- S1_Dataset/Pitch Angle/(30,0,0,1).tif
- S1_Dataset/Pitch Angle/(30,0,0,2).tif
- S1_Dataset/Pitch Angle/(30,0,0,3).tif
- S1_Dataset/Pitch Angle/(31,0,0,0).tif
- S1_Dataset/Pitch Angle/(31,0,0,1).tif
- S1_Dataset/Pitch Angle/(31,0,0,2).tif
- S1_Dataset/Pitch Angle/(31,0,0,3).tif
- S1_Dataset/Pitch Angle/(32,0,0,0).tif
- S1_Dataset/Pitch Angle/(32,0,0,1).tif
- S1_Dataset/Pitch Angle/(32,0,0,2).tif
- S1_Dataset/Pitch Angle/(32,0,0,3).tif
- S1_Dataset/Pitch Angle/(33,0,0,0).tif
- S1_Dataset/Pitch Angle/(33,0,0,1).tif
- S1_Dataset/Pitch Angle/(33,0,0,2).tif
- S1_Dataset/Pitch Angle/(33,0,0,3).tif
- S1_Dataset/Pitch Angle/(34,0,0,0).tif
- S1_Dataset/Pitch Angle/(34,0,0,1).tif
- S1_Dataset/Pitch Angle/(34,0,0,2).tif
- S1_Dataset/Pitch Angle/(34,0,0,3).tif
- S1_Dataset/Pitch Angle/(35,0,0,0).tif
- S1_Dataset/Pitch Angle/(35,0,0,1).tif
- S1_Dataset/Pitch Angle/(35,0,0,2).tif
- S1_Dataset/Pitch Angle/(35,0,0,3).tif
- S1_Dataset/Pitch Angle/(36,0,0,0).tif
- S1_Dataset/Pitch Angle/(36,0,0,1).tif
- S1_Dataset/Pitch Angle/(36,0,0,2).tif
- S1_Dataset/Pitch Angle/(36,0,0,3).tif
- S1_Dataset/Pitch Angle/(37,0,0,0).tif
- S1_Dataset/Pitch Angle/(37,0,0,1).tif
- S1_Dataset/Pitch Angle/(37,0,0,2).tif
- S1_Dataset/Pitch Angle/(37,0,0,3).tif
- S1_Dataset/Pitch Angle/(38,0,0,0).tif
- S1_Dataset/Pitch Angle/(38,0,0,1).tif
- S1_Dataset/Pitch Angle/(38,0,0,2).tif
- S1_Dataset/Pitch Angle/(38,0,0,3).tif
- S1_Dataset/Pitch Angle/(39,0,0,0).tif
- S1_Dataset/Pitch Angle/(39,0,0,1).tif
- S1_Dataset/Pitch Angle/(39,0,0,2).tif
- S1_Dataset/Pitch Angle/(39,0,0,3).tif
- S1_Dataset/Pitch Angle/(4,0,0,0).tif
- S1_Dataset/Pitch Angle/(4,0,0,1).tif
- S1_Dataset/Pitch Angle/(4,0,0,2).tif
- S1_Dataset/Pitch Angle/(4,0,0,3).tif
- S1_Dataset/Pitch Angle/(40,0,0,0).tif
- S1_Dataset/Pitch Angle/(40,0,0,1).tif
- S1_Dataset/Pitch Angle/(40,0,0,2).tif
- S1_Dataset/Pitch Angle/(40,0,0,3).tif
- S1_Dataset/Pitch Angle/(41,0,0,0).tif
- S1_Dataset/Pitch Angle/(41,0,0,1).tif
- S1_Dataset/Pitch Angle/(41,0,0,2).tif
- S1_Dataset/Pitch Angle/(41,0,0,3).tif
- S1_Dataset/Pitch Angle/(42,0,0,0).tif
- S1_Dataset/Pitch Angle/(42,0,0,1).tif
- S1_Dataset/Pitch Angle/(42,0,0,2).tif
- S1_Dataset/Pitch Angle/(42,0,0,3).tif
- S1_Dataset/Pitch Angle/(43,0,0,0).tif
- S1_Dataset/Pitch Angle/(43,0,0,1).tif
- S1_Dataset/Pitch Angle/(43,0,0,2).tif
- S1_Dataset/Pitch Angle/(43,0,0,3).tif
- S1_Dataset/Pitch Angle/(44,0,0,0).tif
- S1_Dataset/Pitch Angle/(44,0,0,1).tif
- S1_Dataset/Pitch Angle/(44,0,0,2).tif
- S1_Dataset/Pitch Angle/(44,0,0,3).tif
- S1_Dataset/Pitch Angle/(45,0,0,0).tif
- S1_Dataset/Pitch Angle/(45,0,0,1).tif
- S1_Dataset/Pitch Angle/(45,0,0,2).tif
- S1_Dataset/Pitch Angle/(45,0,0,3).tif
- S1_Dataset/Pitch Angle/(46,0,0,0).tif
- S1_Dataset/Pitch Angle/(46,0,0,1).tif
- S1_Dataset/Pitch Angle/(46,0,0,2).tif
- S1_Dataset/Pitch Angle/(46,0,0,3).tif
- S1_Dataset/Pitch Angle/(47,0,0,0).tif
- S1_Dataset/Pitch Angle/(47,0,0,1).tif
- S1_Dataset/Pitch Angle/(47,0,0,2).tif
- S1_Dataset/Pitch Angle/(47,0,0,3).tif
- S1_Dataset/Pitch Angle/(48,0,0,0).tif
- S1_Dataset/Pitch Angle/(48,0,0,1).tif
- S1_Dataset/Pitch Angle/(48,0,0,2).tif
- S1_Dataset/Pitch Angle/(48,0,0,3).tif
- S1_Dataset/Pitch Angle/(49,0,0,0).tif
- S1_Dataset/Pitch Angle/(49,0,0,1).tif
- S1_Dataset/Pitch Angle/(49,0,0,2).tif
- S1_Dataset/Pitch Angle/(49,0,0,3).tif
- S1_Dataset/Pitch Angle/(5,0,0,0).tif
- S1_Dataset/Pitch Angle/(5,0,0,1).tif
- S1_Dataset/Pitch Angle/(5,0,0,2).tif
- S1_Dataset/Pitch Angle/(5,0,0,3).tif
- S1_Dataset/Pitch Angle/(50,0,0,0).tif
- S1_Dataset/Pitch Angle/(50,0,0,1).tif
- S1_Dataset/Pitch Angle/(50,0,0,2).tif
- S1_Dataset/Pitch Angle/(50,0,0,3).tif
- S1_Dataset/Pitch Angle/(51,0,0,0).tif
- S1_Dataset/Pitch Angle/(51,0,0,1).tif
- S1_Dataset/Pitch Angle/(51,0,0,2).tif
- S1_Dataset/Pitch Angle/(51,0,0,3).tif
- S1_Dataset/Pitch Angle/(52,0,0,0).tif
- S1_Dataset/Pitch Angle/(52,0,0,1).tif
- S1_Dataset/Pitch Angle/(52,0,0,2).tif
- S1_Dataset/Pitch Angle/(52,0,0,3).tif
- S1_Dataset/Pitch Angle/(53,0,0,0).tif
- S1_Dataset/Pitch Angle/(53,0,0,1).tif
- S1_Dataset/Pitch Angle/(53,0,0,2).tif
- S1_Dataset/Pitch Angle/(53,0,0,3).tif
- S1_Dataset/Pitch Angle/(54,0,0,0).tif
- S1_Dataset/Pitch Angle/(54,0,0,1).tif
- S1_Dataset/Pitch Angle/(54,0,0,2).tif
- S1_Dataset/Pitch Angle/(54,0,0,3).tif
- S1_Dataset/Pitch Angle/(55,0,0,0).tif
- S1_Dataset/Pitch Angle/(55,0,0,1).tif
- S1_Dataset/Pitch Angle/(55,0,0,2).tif
- S1_Dataset/Pitch Angle/(55,0,0,3).tif
- S1_Dataset/Pitch Angle/(56,0,0,0).tif
- S1_Dataset/Pitch Angle/(56,0,0,1).tif
- S1_Dataset/Pitch Angle/(56,0,0,2).tif
- S1_Dataset/Pitch Angle/(56,0,0,3).tif
- S1_Dataset/Pitch Angle/(57,0,0,0).tif
- S1_Dataset/Pitch Angle/(57,0,0,1).tif
- S1_Dataset/Pitch Angle/(57,0,0,2).tif
- S1_Dataset/Pitch Angle/(57,0,0,3).tif
- S1_Dataset/Pitch Angle/(58,0,0,0).tif
- S1_Dataset/Pitch Angle/(58,0,0,1).tif
- S1_Dataset/Pitch Angle/(58,0,0,2).tif
- S1_Dataset/Pitch Angle/(58,0,0,3).tif
- S1_Dataset/Pitch Angle/(59,0,0,0).tif
- S1_Dataset/Pitch Angle/(59,0,0,1).tif
- S1_Dataset/Pitch Angle/(59,0,0,2).tif
- S1_Dataset/Pitch Angle/(59,0,0,3).tif
- S1_Dataset/Pitch Angle/(6,0,0,0).tif
- S1_Dataset/Pitch Angle/(6,0,0,1).tif
- S1_Dataset/Pitch Angle/(6,0,0,2).tif
- S1_Dataset/Pitch Angle/(6,0,0,3).tif
- S1_Dataset/Pitch Angle/(60,0,0,0).tif
- S1_Dataset/Pitch Angle/(60,0,0,1).tif
- S1_Dataset/Pitch Angle/(60,0,0,2).tif
- S1_Dataset/Pitch Angle/(60,0,0,3).tif
- S1_Dataset/Pitch Angle/(7,0,0,0).tif
- S1_Dataset/Pitch Angle/(7,0,0,1).tif
- S1_Dataset/Pitch Angle/(7,0,0,2).tif
- S1_Dataset/Pitch Angle/(7,0,0,3).tif
- S1_Dataset/Pitch Angle/(8,0,0,0).tif
- S1_Dataset/Pitch Angle/(8,0,0,1).tif
- S1_Dataset/Pitch Angle/(8,0,0,2).tif
- S1_Dataset/Pitch Angle/(8,0,0,3).tif
- S1_Dataset/Pitch Angle/(9,0,0,0).tif
- S1_Dataset/Pitch Angle/(9,0,0,1).tif
- S1_Dataset/Pitch Angle/(9,0,0,2).tif
- S1_Dataset/Pitch Angle/(9,0,0,3).tif
- S1_Dataset/Roll Angle/
- S1_Dataset/Roll Angle/(0,0,0,0).tif
- S1_Dataset/Roll Angle/(0,0,0,1).tif
- S1_Dataset/Roll Angle/(0,0,0,2).tif
- S1_Dataset/Roll Angle/(0,0,0,3).tif
- S1_Dataset/Roll Angle/(1,0,0,0).tif
- S1_Dataset/Roll Angle/(1,0,0,1).tif
- S1_Dataset/Roll Angle/(1,0,0,2).tif
- S1_Dataset/Roll Angle/(1,0,0,3).tif
- S1_Dataset/Roll Angle/(10,0,0,0).tif
- S1_Dataset/Roll Angle/(10,0,0,1).tif
- S1_Dataset/Roll Angle/(10,0,0,2).tif
- S1_Dataset/Roll Angle/(10,0,0,3).tif
- S1_Dataset/Roll Angle/(11,0,0,0).tif
- S1_Dataset/Roll Angle/(11,0,0,1).tif
- S1_Dataset/Roll Angle/(11,0,0,2).tif
- S1_Dataset/Roll Angle/(11,0,0,3).tif
- S1_Dataset/Roll Angle/(12,0,0,0).tif
- S1_Dataset/Roll Angle/(12,0,0,1).tif
- S1_Dataset/Roll Angle/(12,0,0,2).tif
- S1_Dataset/Roll Angle/(12,0,0,3).tif
- S1_Dataset/Roll Angle/(13,0,0,0).tif
- S1_Dataset/Roll Angle/(13,0,0,1).tif
- S1_Dataset/Roll Angle/(13,0,0,2).tif
- S1_Dataset/Roll Angle/(13,0,0,3).tif
- S1_Dataset/Roll Angle/(14,0,0,0).tif
- S1_Dataset/Roll Angle/(14,0,0,1).tif
- S1_Dataset/Roll Angle/(14,0,0,2).tif
- S1_Dataset/Roll Angle/(14,0,0,3).tif
- S1_Dataset/Roll Angle/(15,0,0,0).tif
- S1_Dataset/Roll Angle/(15,0,0,1).tif
- S1_Dataset/Roll Angle/(15,0,0,2).tif
- S1_Dataset/Roll Angle/(15,0,0,3).tif
- S1_Dataset/Roll Angle/(16,0,0,0).tif
- S1_Dataset/Roll Angle/(16,0,0,1).tif
- S1_Dataset/Roll Angle/(16,0,0,2).tif
- S1_Dataset/Roll Angle/(16,0,0,3).tif
- S1_Dataset/Roll Angle/(17,0,0,0).tif
- S1_Dataset/Roll Angle/(17,0,0,1).tif
- S1_Dataset/Roll Angle/(17,0,0,2).tif
- S1_Dataset/Roll Angle/(17,0,0,3).tif
- S1_Dataset/Roll Angle/(18,0,0,0).tif
- S1_Dataset/Roll Angle/(18,0,0,1).tif
- S1_Dataset/Roll Angle/(18,0,0,2).tif
- S1_Dataset/Roll Angle/(18,0,0,3).tif
- S1_Dataset/Roll Angle/(19,0,0,0).tif
- S1_Dataset/Roll Angle/(19,0,0,1).tif
[truncated: 1,658 more entries]
